# Supplementary material for: Nociceptive sensory neurons promote CD8 T cell responses to HSV-1 infection
Source: Nat Commun. 2021 May 18;12:2936. doi: 10.1038/s41467-021-22841-6 (PMC8131384; doi:10.1038/s41467-021-22841-6)
Supplement: Supplementary file 4 — Source Data [file 41467_2021_22841_MOESM4_ESM.xlsx]

## Sheet: Figure 1
Figure 1a																	Figure 1b		Nav1.8-TdTomato mouse n°1							Nav1.8-TdTomato mouse n°2
	HSV.OVA	HSV.OVA.TK-
	5555.556	222.2222
	8888.889	5888.889
	20000	4777.778
	8111.111	3555.556
Figure 1d
	Investigator n°1
		DTA HSV-1
		Experiment 1				Experiment 2			Experiment 3			Experiment 4			Experiment 5
	D2	0.5	1.1	3.9	1.4	0	0	0	0.6	3.3	0.8	1.1	0.6	1.5	0.7	4.7
	D3	1.2	1.6	3.4	2.1	2.1	1.2	8.4	3.3	3.3	11.2	3.6	4.7	7.1	1.1	5.9
	D4	5.1	2	2.5	1.9	2.9	1.1	6.8	48.2	48.2	45.2	2.4	5.2	6.4	25.1	8.1
	D5	1.3	12.8	6.4	13.1	3.2	1.6	4.6	17.4	17.4	41.2	2.8	3.9	7	24.4	34.4
	D6	6.6	6.1	5.2	4.3	3.1	1.4	6	9.3	9.3	25	1.8	4.9	2.6	19.6	29.1
	D7	6.3	1.9	3.5	5.2	2.5	0.8	3.6	4.3	4.3	10.3	0.7	1.2	1	2.7	14.1
	D8								0.3	0.3	10.4	0.2	1	0.4	0.5	5
		Nav1.8-DTA HSV-1
		Experiment 1				Experiment 2			Experiment 3			Experiment 4			Experiment 5
	D2	1.6	1.1	4.3	2.1	0	0	4	0.9	0.4	1.1	0.7	1	1.3	1.2
	D3	11.5	21.3	9.2	2.1	6.6	11.2	137.9	14	12.6	3.2	10.2	15.3	5.5	38.2
	D4	19.45	208.6	11.65	91.9	89.5	59.5	145.8	86.3	22.8	110.5	31.5	63.1	4	66.7
	D5	27.4	123.3	14.1	104.3	71	87.7	113.4	82.4	23.3	78.7	60.2	56	5.8	85
	D6	30.2	81	9.4	74.9	48.6	49.8	117.5	75.6	20.8	47.2	37	44.7	11.2	78				Nav1.8-TdTomato mouse n°3
	D7	21	56.8	7.8	47	29.1	33.8	74.3	12.3	15.7	39.2	12.5	33.7	6	91
	D8								6.7	15	12.9	5.1	15.6	1.2	69
	Investigator n°2
		DTA HSV-1								Nav1.8-DTA HSV-1
		Experiment 6		Experiment 7						Experiment 6		Experiment 7
	D2	0	0	0	0	0			D2	1	0	1.2	0	0
	D3	1.6	1.4	1.2	3	2.8			D3	1.4	3.5	1.5	3.3	2.6
	D4	1.1	2	2.1	3.7	3.6			D4	6.2	6.6	17.6	5.8	4.5
	D5	2	6.3	4.1	4	2.4			D5	30.3	6.4	23.1	12.6	13.7
	D6	1.3	5.1	3	2.3	2.4			D6	27.1	12.6	9.2	10.5	2.2
Figure 1e
Investigator n°1			DTA PBS						Investigator n°2			DTA PBS
			Experiment 1	Experiment 2	Experiment 3	Experiment 4	Experiment 5					Experiment 1		Experiment 2
		D2	1.6	0.6	0.9	0.7	0.5				D2	0	0	0	0
		D3	1.2	0.6	1.7	1.1	0.7				D3	0.8	0.3	2.1	0.8
		D4	1.8	5.2	38.3	0.7	1.2				D4	1.2	0.8	2.6	2
		D5	100	4.1	34.4	0	1.3				D5	1.4	1.1	1.8	0.6
		D6	29.1	0	35.5	0	0.7				D6	0.8	0	0.9	0.4
		D7	0.4	0	0	0	1.7
		D8			0	0	0
			Nav1.8-DTA PBS									Nav1.8-DTA PBS
			Experiment 1	Experiment 2	Experiment 3	Experiment 4	Experiment 5					Experiment 1		Experiment 2
		D2	1.5	0.8	2.8	0.6	0.6				D2	0	0	0
		D3	2.1	0.8	4	4.1	0.6				D3	1.7	0.7	1.5
		D4	3.3	7.1	47.8	4.1	1.4				D4	2.3	1.1	0.4
		D5	6.7	8.6	40.7	3	40.2				D5	1.1	1.3	0.4
		D6	2	5.6	19.8	4	24.1				D6	0	0.7	0
		D7	1.8	1.2	16.6	9.1	13.7
		D8			8.4	3.7	3.1
Figure 1f	Day 3 pi			Day 8 pi
	Nav1.8-DTA	DTA		Nav1.8-DTA	DTA
	0	0		0	0
	708	437.5		0	0
	625	500		0	0
	63.3	141		0	0
	62.5	1079		0	0
	595.83	884.375		0
	656.25	416
	381.25	495
	2979	450
	106.25	93.75
	237.5	329.2
		481.25
		143.75

## Sheet: Figure 2
Figure 2a	IL-1beta					IL-6					TNF-alpha					IFN-beta
	DTA	DTA PBS	KO	KO PBS		DTA	DTA PBS	KO	KO PBS		DTA	DTA PBS	KO	KO PBS		DTA	DTA PBS	KO	KO PBS
	7.03	0	130.55	4.55		17.8	2.14	131.31	7.38		19.41	5.5	43.73	12.54		26.311349	16.4998253	34.7592405	9.58187295
	13.48	0	154.86	45.76		44.22	1	25.44	50.43		22.3	3.59	56.11	56.29		31.5995973	32.0319662	78.7946926	34.4266465
	22.63	9.09	261.69	37.71		52.93	10.1	359.46	27.45		19.83	24.21	200.57	28.74		26.4111305	36.887839	77.7636412	39.8854069
	16.43	1.95	204.98	2.15		131.95	6.6	79.37	3.15		22.09	13.87	204.35	9.94		16.7991599	29.8701051	58.8057851
	66.54	4.32	405.46			85.71	34.51	362.06			60.92	26.81	304.49			47.1317382	24.0829724	31.2337406
	44.38		166.79			48.57	9.49	132.21			48.86	17.57	179.32			33.2625674		61.4332846
	72.83		392.44			89.41		233.39			75.72		45.28			46.9321752		34.9076298
	59.47		37.53			31.58		19.82			51.24		103.81			32.5973761		34.4098523
	1.43		159.85			5.07		93.53			1.97							47.6791792
	2.83					8.28					5.48							30.4703024
	GM-CSF					CXCL1					CCL3					CCL2
	DTA	DTA PBS	KO	KO PBS		DTA	DTA PBS	KO	KO PBS		DTA	DTA PBS	KO	KO PBS		DTA	DTA PBS	KO	KO PBS
	5.98	0.49	12.16	1.93		12.98	5.33	131.1	10.46		284.31	30.38	2255.57	207.54		489.81	167.28	1107.23	215.03
	9.77	0	21.91	10.12		34.42	3.49	78.71	91.8		267.23	47.83	3219.96	2153.9		453.93	552.41	705.54	782.46
	3.87	16.11	60.55	12.27		57.81	9.76	788.62	18.85		1025.12	19.65	2714.82	618.37		687.99	154.36	3855.4	329.78
	7.68	5.99	53.08	3.86		67.41	6.21	290.62	2.58		417.45	31.93	3167.33	21.44		672.62	230.8	829.74	183.67
	9.17	4.85	160.17			123.37	8.26	921.21			1236.85	34.31	1525.46			1278.18	995.51	1978.79
	5.6	5.37	71.56			59.84		402.34			1272.5		3184.35			1127.86	285.86	1078.65
	17.38		28.8			128.63		336.89			1302.58		3464.3			1258.51		1117.89
	20.74		11.04			39.65		33.29			1798.55		788.66			663.59		655.29
	0		15.88			5.04		215.97			2869.16		1982.22			74.04		1960.74
	0					5.43					131.77					168.88
											130.75

## Sheet: Figure 3
Figure 3e
	DTA			NAV1.8-DTA
	20.2	18.5	20.5	54	54.4	54.5
	10.3	11.3	9.89	62.9	62.7	62.5
	28.6	28.6	28.8	76.3	75.8	76.6
	12.8	12.4	12.5	72.8	73.4	71.6
	12.6	14.4	13	84.4	85.5	81.7
	3.81	4.33	4.09	59.8	58.1	58.9
	18.4	17.9	15.9	62.1	63.6	64.7
Figure 3f
	Dendritic cells			Macrophages			Eosinophils			Mast cells			gamma/delta T cells			CD4+ T cells
	DTA	NAV1.8-DTA		DTA	NAV1.8-DTA		DTA	NAV1.8-DTA		DTA	NAV1.8-DTA		DTA	NAV1.8-DTA		DTA	NAV1.8-DTA
	10478.6561	7031.46149		9602.283556	12118.55114		4206.99598	9966.89521		76.0751436	121.845083		523.892115	644.704139		10714.1639	13800.353
	4280.13144	7646.46878		4357.627096	6973.792603		1229.79052	6235.93945		61.8556701	138.613861		626.162273	345.838477		3817.82286	11004.3136
	12205.7263	5778.03732		32010.45414	23435.02107		1899.51858	1706.57451		0	71.032214		381.700108	128.669292		9712.16065	854.327528
	9884.70986	19041.7601		23482.25007	3559.499749		1305.66513	4819.81521		147.311736	118.670688		373.359253	1196.86904		11446.6934	23310.1894
	8700.36728	19384.583		24320.68246	4008.372692		2623.72429	6028.42244		121.592377	223.41186		380.709796	582.375658		9308.89895	13236.8519
	14200.3801	3461.2874		14135.03329	3173.88495		1288.32086	2775.60041		118.981213	183.278367		335.977496	482.59426		18466.5101	4881.37782
	3875.9489	2054.97562		2328.692237	4223.168491		2107.96641	2052.25931		104.001706	101.024905		327.000258	453.262597		5107.47657	1946.55331
	1389.8429	2532.23514		2670.04244	3780.931167		2424.02584	2007.69871		100.02508	177.464417		142.875134	415.644545		701.892662	3267.75762
	2806.66389	2888.38982		4407.677868	4224.193396			2260.10184		120.206802	204.898719		365.003333	308.041781		4391.16651	4277.86081
	2122.92605	7280.15841		5626.266941				2842.25273		194.657418	268.62785		394.953266	853.765002		2983.47819	3213.02801
		10094.3223						2682.72705			156.888011			333.716534			9859.60286
	Neutrophils			Monocytes
	DTA	NAV1.8-DTA		DTA	NAV1.8-DTA
	14918.7579	79857.848		30783.7143	40783.9518
	3370.54764	121589.756		13240.4844	34612.2863
	13476.6427	29508.0715		51710.5036	33729.81
	8949.0416	41404.5973		28645.8275	85129.4253
	4786.98798	71938.5046		23977.4676	16466.5982
	14393.0879	8538.54105		71173.4209	11463.0938
	7567.38682	9914.3873		26035.3272	15018.4646
	1422.14974	35597.2828		7591.9045	21189.3441
	8918.14807	50065.3407		15419.7331	35188.4451
	4590.02683	121303.41		9565.33881	26106.5297
		93237.3041

## Sheet: Figure 4
Figure 4a
	TNF-alpha			IL-6			IL-1beta
	DTA	NAV1.8-DTA		DTA	NAV1.8-DTA		DTA	NAV1.8-DTA
	12.4	15.7		6.18	9.03		18.9	17.9
	9.86	18.3		5.03	5.09		14.5	34.2
	13.3	15.8		7.04	3.28		5.94	21
	2.72	4.77		10.4	6.36		2.85	6.28
	1.33	9.16		6.5	5.22		7.53	10
	2.28	4.73		4.01	8.99		2	4.57
	3.41	5.33		13.6	14.5		2.51	4.83
	2.29	7.29			27.9		3.17	9.08
	3.47	15.3			13		2.31	11.9
	3.92	41.3						20.3
		38.8						18.6
Figure 4b
	TNF-alpha			IL-6			IL-1beta
	DTA	NAV1.8-DTA		DTA	NAV1.8-DTA		DTA	NAV1.8-DTA
	64.5	31.8		20.9	30.8		3.12	2.68
	65.8	19.4		14.2	31.6		0.7	5.14
	30.6	2.69		50.4	28.3		0.79	4.62
	1.62	2.68		59.9	44.6		3.85	5.59
	2.33	2.68		28.2	32.1		7.26	9.86
	1.95	26		23.4	31.9		5.2	9.1
	26.4	33.3		41	52.1		6.06	7.23
	35.2	14.7			47.6		12	3.47
	19.1	16.1			15.5		10.4	4.23
	23.6	14.8					17	3.58
		22.5						3.96
Figure 4c
	TNF-alpha			IL-6			IL-1beta
	DTA	NAV1.8-DTA		DTA	NAV1.8-DTA		DTA	NAV1.8-DTA
	2140.9719	1934.89991		6076.25488	7147.3178		757.151063	2681.74265
	378.006873	1846.53465		4401.15283	7368.81818		2491.31659	451.073776
	1239.59922	580.428624		13639.6955	42635.167		325.928854	1373.14942
	344.349555	1492.35599		3879.30153	19891.3471		200.709111	397.991266
	134.23224	423.793911		622.222222	1744.51718		1057.02822	2710.10438
	885.482013	4284.18157		459.42365	927.251995		951.74954	1376.54214
	1166.61007	848.130841		1780.58161	2502.95203		468.061674	1012.43043
	204.744526	711.29326			5069.63658		896.838302	2093.99142
	837.816245	1220.61856			10242.5287		299.385666	4895.81006
	614.044444	3491.90422			4780.81081			13375.3846
		21883.4031						11041.1852
		11355.6391
Figure 4d
	TNF-alpha			IL-6			IL-1beta
	DTA	NAV1.8-DTA		DTA	NAV1.8-DTA		DTA	NAV1.8-DTA
	2445.27448	2659.19003		1596.6676	5386.27451		820.257827	1033.88358
	794.890511	444.808743		877.799736	34522.7455		546.696035	961.966605
	1589.86667	6474.2268		2607.72484	26968.1729		1130.26197	1478.68383
	234.089846	8689.62372		6353.83305	11626.6147		587.167235	3955.58659
	93.3789495	28544.7699		451.851852	6154.00982		97.7786561	7378.46154
	302.586097	27535.8396		1528.685	4114.13911		100.354555	7877.92593
	1095.48207	1059.059		2807.22326	18927.5523		235.573263	414.390066
	588.774341	4182.15942999999			40984.7597		2469.06475	1252.84847
	2962.5354	129.039813			51033.9603		6.7202757	72.3620484
		2513.0674			17074.3243		157.740019	1881.65395
		7766.40557						2160.20836
		7866.33663						758.454974

## Sheet: Figure 5
Figure 5b
	cDC1			cDC2			Langerhans			Figure 5a	DTA mouse n°1							Nav1.8-DTA mouse n°1
	DTA	NAV1.8-DTA		DTA	NAV1.8-DTA		DTA	NAV1.8-DTA
	726.743504	529.911328		8315.69328	6124.93156		1436.21932	376.618599
	559.965202	349.945763		2876.26063	7110.96996		843.905607	185.553054
	1053.12598	242.9083		10543.2262	5310.03314		609.374127	225.095884
	819.157708	221.214866		8164.20137	18636.9564		901.350784	183.588814
	656.83817	151.187885		6176.79437	19156.129		1866.73474	77.2660772
	1695.67038	150.579269		12157.3026	3178.81707		347.407102	131.891056
	360.105907	250.644206		3154.77072	1558.80327		361.072271	245.528142
	165.505058	296.999941		921.509979	2081.85939		302.827858	153.375812
	217.120398	267.49956		2381.71734	2620.89026		207.826153
	304.235467			1818.69058	7280.15841
					10094.3223
Figure 5c				Figure 3d
	DTA	Nav1.8-DTA			DTA	Nav1.8-DTA
	100	99.9			26.5	11.8
	99.9	99.9			25.5	5.13
	99.8	99.8			41.8	9.68
	99.9	99.9			9.72	6.9
	99.9	99.9			41.5	18.1
	99.8				20
Figure 5f
	D4					D8					DTA mouse n°2							Nav1.8-DTA mouse n°2
	DTA	DTA PBS	Nav1.8-DTA	Nav1.8-DTA PBS		DTA	DTA PBS	Nav1.8-DTA	Nav1.8-DTA PBS
	85.14	102.46	13488.98	91.22		61576.36	3451.54	6100.26	4840
	9588	215.96	8820.42	730.22		59121.42	2953.42	2785.58	3140
	1231.7748	2704.878	1135.86	2165.598		48146.6	2160	2245.04	137.4202
	1157.92	1012	682.6032	7180		17602.96	217.1439	1986.28	141.8377
	939.64	446	92.78	554		7646.92		9065.36
	7672.166	144.2	510.418	1028		3972.66		4074.04
	501.68	2220	527.621	1202		51800		9804.02
	71600		21200			38800		1597.2
	5480		14860			17780		8120
	29000		844			3442.054		7120
	31200		3620			9670.814		5400
						16108.57		1439.462
						21800		2250.832
						20200		17433.69
						7730		7523.804
						14700		5188.793
						6700		10400
						34800		24800
						24800		12100
						23243.98		29400
						34359.21		27583.02
						67285.76		151951.7
						50967.36
						49835.82
											DTA mouse n°3
Figure 5g
	D4					D8
	DTA	DTA PBS	Nav1.8-DTA	Nav1.8-DTA PBS		DTA	DTA PBS	Nav1.8-DTA	Nav1.8-DTA PBS
	121.89	178.35	66.53	26.56		446553.9	3113.925	382019.25	4070.1
	34.93	185	166.04	127		379890.45	721.5	234940.725	647.475
	1977.45	97	47.27	104		923073.525	4074.825	293185.95	86960.7
	0		245			153589.65	3511.575	25477.95	2820000
	5.91		486			16749.15	11861.29	150334.2	38385
	132		177			394007.55	8160	44594.325	23192.29
	39.8		260			1068606.375	5810	77663.4	8359.901
	151		1030			2409802.725	2396.717	722562.3	970.3215
	146.2709		277.3376			191336.85	4068.704	63209.55
	326.8349		190.8014			226693.95		157369.5
	108.677		129.4366			121477.875		132335.55
	42		54.2			1030837.5		1261.5
						464000		4589.4
						632000		1078875
						224000		139500
						147540		73125
						32767.5		605000
						455000		600000
						991000		148000
						64800		185137.5
						178233.9		445000
						1039105		113807.2
						2034835		228445.1
						1910000		304781
						1401042		444695.3
						970788.1		614000
						2357208		1100000
						1340854		684080.5
						811817.6		602683.3
								1067983

## Sheet: Figure 6
Figure 6a	D1		D2		D4		D6		D8
	DTA	Nav1.8-DTA	DTA	Nav1.8-DTA	DTA	Nav1.8-DTA	DTA	Nav1.8-DTA	DTA	Nav1.8-DTA
	1996.524	1306.715	709.4595	9631.684	53496.18	55568.06	14918.7579	79857.848	11112.36	93581.82
	1102.841	1100.429	3753.295	5931.643	28226.38	59361.8	3370.54764	121589.756	8900.66	7818.92
	650.4144	1228.818	15507.67	612.7198	46437.86	30105.46	13476.6427	29508.0715	16076.12	91018.3
			3169.77	1326.194	46437.86	28786	8949.0416	41404.5973	747.6	5837.4
					33005.9	61923.9	4786.98798	71938.5046	2219.06	8635
					21392.92	117512.04	14393.0879	8538.54105	4242.08	1355.98
					8138.906	79123.26	7567.38682	9914.3873	2960	9729.7
					2069.572	6739.66	1422.14974	35597.2828	1730	6820.62
					5571.202	7770.146	8918.14807	50065.3407	37200	12892.44
					44320.8	24710.42	4590.02683	121303.41	28486.52	28920.66
					62157.68	29859.32		93237.3041	7088.958	94927.74
										39398.92
										52947.34
										81999.64
										125663.96
										5509.934
										15747.028
Figure 6b				Figure 6c
	DTA p.i	Nav p.i			DTA p.i	Nav p.i
	169.044109	222.588225			20.6	35.5
	173.897056	221.738964			60.9	43.3
	240.503684	179.882353			15.4	13.9
	158.142849	51.8303514			22.2	14.4
	97.9553629	26.1160735			27.6	28.5
					20.7	25.8
					29	63.1
					78.2	74.1
					63.1	74.3
					64.5	56.2
						55.1
Figure 6e
	Nav1.8-DTA
	anti-Ly6G								Isotype control
	Experiment 1	Experiment 2				Experiment 3			Experiment 1			Experiment 2
D2	0								0.7	0.8	1
D3		5.5	10.4	4	4	11.5	14.1					17.7	5.7
D4		13.6	19	8.3	3.3	12.7	18.5					209.9	144
D5	33.6					134	13.6		394.7	379.4	209.7	134.2	117.8
D6	32.7	12	35.6	82.2	3.1	59.4	20.1		293.5	295.7	154.8	76.5	104.4
D7	30.2	6.8	18.5	61.4	2.1	46.2	3.8		188.3	193.7	99.9	42.2	59.5
D8	20.7	1.9	7.3	26	0.7				102.3	190.2	125.9
	DTA
	anti-Ly6G											Isotype control
	Experiment 1					Experiment 2				Experiment 3		Experiment 1			Experiment 2
D2	0.5	0.9	1	1.1	0							0	0	0
D3						2.5	3	2.9	2.5	12.4					4.4	9.9
D4						2.5	10.8	3	1.7	9.3					12.2	10.6
D5	138.3	6.1	8.1	14	6.5					9.7		5.4	7.8	18.5	5.7	5.9
D6	93.3	4.6	4.2	11.2	6	9.5	1.7	2.2	3.6	8.6		3.4	8.9	13.2	3.4	6.8
D7	5.5	3	3.5		5.6	6.2	3.1	1.5	2.1	2.6		2.3	9.4	10.9	0.9	5.3
D8	2.6	2.1	1.1	3.7	5	0.9	0.9	1.4	1.1			2.3	9.4	5.7
Figure 6f						Figure 6g
	Isotype control		anti-Ly6G				Draining LN : Brachial					Draining LN : Axillary					Spleen
	DTA	Nav1.8-DTA	DTA	Nav1.8-DTA			Isotype control		anti-Ly6G			Isotype control		anti-Ly6G			Isotype control		anti-Ly6G
	1513.353	346.0172	435.5893	612.4973112			DTA	Nav1.8-DTA	DTA	Nav1.8-DTA		DTA	Nav1.8-DTA	DTA	Nav1.8-DTA		DTA	Nav1.8-DTA	DTA	Nav1.8-DTA
	841.1304	84.91933	190.1898	1340.071			815.6502	2991.671	3167.455	2499.707		5387.871	4541.565	1653.314	3821.61		331764.4	298318.3	165911	51704.29
	497.342	194.9825	98.61229	717.3258			7777.331	2699.584	5424.297	10738.05		11203.57	1655.802	466.2606	10669.33		977696.7	98232.17	300078.8	702646.8
	354.6906	135.6784	39.52799	1046.912			15818.56	1923.476	11511.5	7880.359		14754.92	2200.955	9128.942	18511.41		854925.4	158815.5	525230.2	777335.5
	1731.055	113.0606	270.8443972	297.6314			9950.301	1972.825	3828.077	4957.899		3394.343	1769.067	4746.73	17053.86		922358.7	74159.3	220040.1	772230.7
	1653.955		760.2065	572.1421			3754.829	2120.841	5033.39	1334.143		10988.55	5368.127	2429.75	5880.76		600700.8	35767.93	293528.2	394772.3
	388.7399		1656.942	299.9714				796.9303	7251.908	1356.135			5088.919	5649.775	10621.37			242846.5	0	416334.9
			1317.432						11076.39					4092.611	6228.451				849951.8	615182.3
			61.73094						9956.289					5461.823					1460752
			504.6366						7408.837					6132.611					419917.4
									12436.77										901549.6

## Sheet: Figure 7
Figure 7a						Figure 7b						Figure 7c						Figure 7d
	Control		CFA				CFA		CFA/OVA				CFA		CFA/OVA				CFA		CFA/OVA
	DTA	Nav1.8-DTA	DTA	Nav1.8-DTA			DTA	Nav1.8-DTA	DTA	Nav1.8-DTA			DTA	Nav1.8-DTA	DTA	Nav1.8-DTA			DTA	Nav1.8-DTA	DTA	Nav1.8-DTA
	15.1	3.41	60.1	54.7			1.67	2.2	2.37	2.27			0.033	0.024	0.38	0.37			0.033	0.024	0.38	0.37
	21.7	8.39	59.1	60.2			1.97	1.91	2.27	1.47			0.032	0.03	1.07	0.74			0.032	0.03	1.07	0.74
	9.520001	6.33	68.2	57.2			1.37	2.49	2.07	2.67			0.046	0.033	1.64	0.69			0.046	0.033	1.64	0.69
	5.01	7.93	55.3	69.6				2.44	2.37	1.49			0.036	0.11	0.78	0.9			0.036	0.11	0.78	0.9
									3.47	3.37			0.059	0.092	0.52	0.77			0.059	0.092	0.52	0.77
									2.67	3.42				0.072	0.99	0.9				0.072	0.99	0.9
									2.97	2.97					0.44	0.47					0.44	0.47
															0.12	0.1					0.12	0.1
															0.42	0.22					0.42	0.22
															0.1						0.1

## Sheet: Supplementary Figure 1
Supp. Fig 1b
	DTA																								Nav1.8-DTA
	0	1	1	1	1	1	1	1	1	1	1	1	1	1	1	1	1	1	1	1	1	1	1		0	1	1	1	1	1	1	1	1	1	1	1	1	1	1	1	1	1	1	1	1	1	1
	2	0.91282142	0.91999995	0.93087575	0.91037781	0.95111106	0.90404038	0.84324271	0.88725448	0.7633134	0.921659	0.85267901	0.814978	0.8222226	0.90425529	0.87790745	0.91304401	0.88172061	0.87264152	0.93333326	0.89268312	0	0.87179428		2	0.93627404	0.85393153	0.95515707	0.97740146	0.90374307	0.90909165	0.89899004	0.80597063	0.87499974		0.81777845	0.88738658	0.90860246	0.92999991		0.911504	0.89502738	0.87264152	0.93333326	0.89268312	0	0.87179428
	3	0.93846239	0.95000011	0.93087575	0.91037781	0.95111106	0.9696969	0.95675706	0.98039176	0.96449675	0.963134	0.92857201	0.876652	0.89333417	0.98936237	0.95930161	0.99456617	1.03225846	0.93867937	0.99047572	0.98048794	0.96774241	0.98461578		3	0.98529349	0.92696576	0.95515707	0.97740146	0.98395776	0.96791436	0.99494967	0.93034838	0.93981453	0.94594578	0.89333417	0.96846849	0.98924678	0.92499966	0.97727287	0.915929	0.88950224	0.93867937	0.99047572	0.98048794	0.96774241	0.98461578
	4	0.99487275	0.99000071	1.01382548	0.97641516	0.97777785	1	0.97297272	1.01470538	1.02958518	0.986175				1.01595825	0.97674434	1.03804417	1							4	1.01470539	1.02247158	0.95964157	1.00564996	1.00534741	0.93582871	0.99494967	1.00497589					1.02150523	0.98000014	1.01704502
	5	0.98974432	1				1.01010067	0.98918956	1.02941183	1.08284005	1.023041														5	1.04411728	1.06741473			1.04278047	0.96791436	1.01010067	1.01990031
	6	0.96410335	1				1.02020243	0.99459478	1.03921541	1.08875683	1.0553				1.07446824	1.06395405	1.06521822	1.04838708							6	1.04411728	1.07865117			1.05347646	0.99465259	1.05050443	1.0149255					1.03763385	1.03999973	1.06818138
	7	1	0.99000071				1.03535343	1.03783772	1.07352903	1.0946749	1.059908														7	1.07352918	1.08426938			1.06417129	1.04278047	1.05050443	1.00497589
	8	0.99487275	1.01000044				1.02525276	1.0324325	1.01960717		1.02765				1.04787235	1.06395405	1.021739	1.04838708							8	1.07352918	1.0898876			1.0855621	1.04278047	1.04040376	1.00995069					1.05376369	1.04499998	1.09659061

## Sheet: Supplementary Figure 2
Supp. Figure 2a
	cDC1			cDC2			Langerhans			Eosinophils			Macrophages			gamma/delta T cells			Mast cells
	DTA	NAV1.8-DTA		DTA	NAV1.8-DTA		DTA	NAV1.8-DTA		DTA	NAV1.8-DTA		DTA	NAV1.8-DTA		DTA	NAV1.8-DTA		DTA	NAV1.8-DTA
	69.554417	36.5535248		980.282565	699.390775		92.1335597	25.7009346		45.8190149	112.097476		155.631013	89.0965732		16.1856254	5.14018692		6.5207266	9.74760661
	20.6185567	5.35780269		215.34937	537.953795		12.0437956	18.0327869		74.7113919	202.970297		54.1970803	144.262295		16.0583942	12.0218579		6.87285223	14.8514851
	33.5438902	1.97925198		565.671967	312.53849		26.3648469	6.18556701		18.6593355	21.4312107		155.259654	154.639175		11.7177097	22.6804124		15.2472228	5.35780269
	25.4445484	23.0913349		254.445484	399.8089		15.6444444	15.0513113		16.0495069	27.7095277		222.933333	255.872292		9.77777778	10.0342075		8.48151614	1.97925198
	11.6723687	7.97799175		135.691286	213.255269		3.39260646	90.9774436		25.9889899	21.7330211		1131.43425	309.902371		5.08890969	95.1185495		8.75427651	0
	29.7017027	10.2803738		410.254769	1069.05089		20.4266452	32.1468161		13.6955291	191.471802		878.345744	612.030075		1.45904609	79.9498747		14.8508514	0
	17.4306735	8.01457195		505.48953	378.660436		22.276277	15.8340158		2.00729927	6.85358255		712.840865	1468.03794		9.2817821	0		12.450481	8.56697819
	8.02919708	2.06185567		34.1240876	166.302368		61.8556701	23.0913349		20.505992	28.0510018		1734.513274	465.124215		2.17357553	0		22.080292	8.01457195
	8.78828229	25.0855188		301.731025	319.587629		35.0686125	79.7799175		13.6888889	8.24742268		146.6208477	732.131148		18.327606	2.71662763		2.92942743	12.371134
	11.7333333	30.6834031		109.511111	639.68073			17.0583116			40.1368301		250.0544544	353.3507398		10.673056	3.98899587		17.6	7.52565564
		5.51378446						64.3564356			174.895397			1018.151815			12.1845083			6.13668061
											146.115288						4.95049505			16.5413534
Supp. Figure 2b
	cDC1			cDC2			Langerhans			Eosinophils			Macrophages			gamma/delta T cells			Mast cells
	DTA	NAV1.8-DTA		DTA	NAV1.8-DTA		DTA	NAV1.8-DTA		DTA	NAV1.8-DTA		DTA	NAV1.8-DTA		DTA	NAV1.8-DTA		DTA	NAV1.8-DTA
	8.57501394	7.58416574		121.765198	56.1228265		15.4350251	16.6851646		27.4400446	13.6514983		5107.2783	4967.62856		126.910206	53.0891602		12.0050195	15.1683315
	6.75230567	4.47272727		75.6258235	49.2		10.8036891	6.70909091		13.5046113	15.6545455		4472.72727	1599		99.9341238	91.6909091		17.5559947	11.1818182
	15.0267832	32.2200393		124.837891	225.540275		19.6504088	48.3300589		9.2472512	32.2200393		2395.03806	20024.7544		62.4189456	684.675835		17.338596	0
	24.2759796	0		297.785349	131.146196		55.0255537	10.088169		66.3543441	10.088169		653.833049	5631.72032		12.9471891	224.461759		11.3287905	22.6983802
	5.55555556	10.8837971		72.2222222	312.520458		22.2222222	40.4255319		50	107.283142		672.222222	1139.68903		14.8148148	18.6579378		5.55555556	20.212766
	3.14673733	0		110.765154	73.6602052		16.3630341	19.4982896		33.3554157	69.327252		432.991057	1449.37286		5.66412719	10.8323831		3.14673733	6.49942987
	5.34709193	9.34809348		130.11257	236.03936		40.9943715	28.0442804		81.988743	102.829028		1433.02064	876.383764		21.3883677	30.3813038		14.2589118	9.34809348
		13.3645955			534.583822			49.003517			86.869871			1332.00469			28.9566237			22.2743259
		39.707419			2031.03448			83.3855799			93.3124347			1671.68234			95.2978056			41.69279
		30.8108108			2921.89189			64.1891892			100.135135			1871.75676			51.3513514			20.5405405
Supp. Figure 2c
	cDC1			cDC2			Langerhans			Eosinophils			Macrophages			gamma/delta T cells			Mast cells
	DTA	NAV1.8-DTA		DTA	NAV1.8-DTA		DTA	NAV1.8-DTA		DTA	NAV1.8-DTA		DTA	NAV1.8-DTA		DTA	NAV1.8-DTA		DTA	NAV1.8-DTA
	224.460432	20.3154392		168.006893	494.342353		12.5230203	26.5855778		67.202757	169.295326		1195.94843	1370.63423		0	0		4.4801838	31.6017942
	8.9603676	14.0130249		598.43636	220.705143		18.722467	12.6159555		79.6831023	64.8102403		1482.81938	2352.8757		0	0		79.6831023	66.5618684
	17.8880434	2.71731191		142.379447	97.8232286		18.4281843	17.0243205		12.0079051	29.890431		2088.52755	1296.2804		3.25237152	2.71731191		0	1.35865595
	3.43083004	5.15575502		60.2127332	202.793031		18.5665529	9.4972067		8.02836442	6.87434002		2692.15017	1861.45251		0	1.71858501		0	3.43717001
	0	0		262.426174	121.464867		0	33.8461538		19.5293897	10.3374355		876.577075	1110.76923		2.00709111	1.29217944		1.22058686	0
	7.32352114	2.61340827		256.721915	522.681654		0	20.1481481		31.3075506	26.1340827		1437.07723	1314.66667		0	5.22681654		0	2.61340827
	0	0		108.590308	552.389227		23.1911503	4.07596786		26.2114537	59.0790617		922.763664	1562.45435		0	2.95395308		7.48898678	0
	7.48898678	9.4619666		282.565492	283.858998		17.9207352	1.71858501		15.3568202	37.8478664		38.08156232	635.876452		7.48898678	0		0	0
	15.3568202	17.0243205		136.928328	583.690987		69.9259877	5.16871775		81.2286689	41.3447783		159.3662045	998.854704		6.14272809	4.86409156		2.32081911	0
	6.96245734	14.2458101			1149.16201			5.22681654			56.9832402			2579.43396		6.96245734	0			4.74860335
		21.5384615						2.25727102			113.846154			99.31992476			24.6153846			9.23076923
		10.0740741						12.2613968			105.777778			211.947002			25.1851852			15.1111111

## Sheet: Supplementary Figure 3
Supp. Figure 3a	Skin D2 PBS									Skin D2 pi
	cDC1			cDC2			Langerhans			cDC1			cDC2			Langerhans
	DTA	NAV1.8-DTA		DTA	NAV1.8-DTA		DTA	NAV1.8-DTA		DTA	NAV1.8-DTA		DTA	NAV1.8-DTA		DTA	NAV1.8-DTA
	794.3262	374.8798		372.3404	615.1874		5460.993	14490.55		484.1581	719.3525		100.6665	401.0549		1931.839	7110.768
	291.9708	121.1771		99.06152	228.8902		3779.979	4685.516		92.25434	200.7207		72.83237	113.0496		1796.532	4508.141
	544.7055	10.49685		534.025	0		11566.98	241.4276		1308.831	286.97		666.3141	85.31541		10684.82	6390.9
	419.4095			419.4095			11750.18			237.4566	97.57952		121.4894	141.9338		5472.547	2035.864
Supp. Figure 3b	Skin D4 PBS									Skin D4 pi
	cDC1			cDC2			Langerhans			cDC1			cDC2			Langerhans
	DTA	NAV1.8-DTA		DTA	NAV1.8-DTA		DTA	NAV1.8-DTA		DTA	NAV1.8-DTA		DTA	NAV1.8-DTA		DTA	NAV1.8-DTA
	156.76502	530.1272		250.824	786.0508		1985.6902	520.9872		1130.0888	1096.738		859.5042	909.8862		3851.852	2445.32
	26.25132	12.6732		10644.908	4796.806		2165.734	2959.192		437.6184	860.4472		683.7786	851.39		1859.878	1856.7546
	916.289	900.2186		1145.3612	2256.392		5543.548	2642.2		12.390038	19.175456		4900.26	5110.258		2372.692	3691.276
	241.1724	633.2894		9328.986	15370.46		2302.1	2176.932		12.390038	6.626612		4900.26	702.421		2372.692	689.1676
	575.1404	826.2812		16079.964	25570.06		3642.556	5515.984		0	0		10879.838	4146.452		10704.614	2471.194
	389.12	111.11112		7308.16	3122.222		1921.28	755.5556		1858.3156	1737.1344		996.0572	953.7208		6199.34	5756.386
	594.5864	829.7298		5314.574094	2169.47719		7722.282	2618.598		470.7202	1749.6542		182.2143	1502.2284		668.119	5089.904
										38.14878	218.9782		1735.7696	9744.526		171.66952	1763.9902
										89.72652	76.26098		5652.772	2169.202		1272.4852	415.1986
										1451.866	1103.9324		19431.67	16152.738		6442.656	4866.134
										521.8718	471.4266		1730.4170906	6759.424198		2801.628	5303.548
Supp. Figure 3c	Skin D6 PBS
	cDC1			cDC2			Langerhans
	DTA	NAV1.8-DTA		DTA	NAV1.8-DTA		DTA	NAV1.8-DTA
	647.326195	90.2194172		3279.88808	398.843533		3352.3575	438.721576
	716.386625	371.573021		3415.02759	3052.12605		4401.64987	891.333379
	420.015198	242.9083		2648.28214	4206.23114		1772.54131	374.750563
	132.269187	273.159712		1464.35538	1193.70465		676.895005	83.7193376
	35.1081074	233.349354		79.5817135	2800.84661		60.4316489	143.43737
	72.2726117			290.639515			70.4123534

[truncated: 2 more sheets: Supplementary Figure 4, Supplementary Figure 5]
